# Supplementary material for: The Immunomodulatory Effects of a 6-Month Extra Virgin Olive Oil Intervention on Monocyte Cytokine Secretion and Plasma Cytokine Levels in Dyslipidemic and Post-Infarct Patients: A Clinical Pilot Study
Source: Nutrients. 2023 Aug 31;15(17):3819. doi: 10.3390/nu15173819 (PMC10489670; doi:10.3390/nu15173819)
Supplement: Supplementary file 1 [file nutrients-15-03819-s001.zip]

Archive with 1 entries (1 files):
- nutrients-2569980-supplementary.pdf
